# Supplementary material for: Safely Managed On-Site Sanitation: A National Assessment of Sanitation Services and Potential Fecal Exposure in Indonesia
Source: Int J Environ Res Public Health. 2021 Aug 3;18(15):8204. doi: 10.3390/ijerph18158204 (PMC8346009; doi:10.3390/ijerph18158204)
Supplement: Supplementary file 1 [file ijerph-18-08204-s001.zip]

Archive with 1 entries (1 files):
- ijerph-1278647-SI.pdf
